# Supplementary material for: Downstream effectors of light- and phytochrome-dependent regulation of hypocotyl elongation in Arabidopsis thaliana
Source: Plant Mol Biol. 2013 Mar 1;81(6):627–40. doi: 10.1007/s11103-013-0029-0 (PMC3597320; doi:10.1007/s11103-013-0029-0)
Supplement: Supplementary file 2 — Supplementary material 2 (XLS 175 kb) [file 11103_2013_29_MOESM2_ESM.xls]

## Sheet: Sheet1
Supplemental Information
Journal - Plant Molecular Biology
Downstream Effectors of Light- and Phytochrome-Dependent Regulation of Hypocotyl Elongation in Arabidopsis thaliana
Sookyung Oh1,4, Sankalpi N. Warnasooriya1,3,4#, Beronda L. Montgomery1,2*
1Department of Energy-Plant Research Laboratory, Michigan State University
Plant Biology Laboratories, 612 Wilson Road, Rm. 106, East Lansing, MI 48824-1312
2Department of Biochemistry and Molecular Biology, Michigan State University, 603 Wilson Road, Room 212 , East Lansing, MI 48824-1319
3Current address: Donald Danforth Plant Science Center, 975 North Warson Road, St. Louis, Missouri 63132 USA.
4Contributed equally to this work.
#Current address: Donald Danforth Plant Science Center, 975 North Warson Road, Saint Louis, MO 63141
*Address correspondence to: Beronda L. Montgomery, Department of Energy-Plant Research Laboratory, Michigan State University, Plant Biology Laboratories, 612 Wilson Road, Rm. 106, East Lansing, MI, 48824-1312, U.S.A.; Tel: 517 353 7802; e-mail: montg133@msu.edu?
Supplemental Data Set. 712 genes differentially expressed in CAB3::pBVR2 vs. 35S::pBVR3 seedlings
Affy Probe Set ID	AGI ID	Fold change (CAB3::pBVR2 vs. 35S::pBVR3)	Regulation (CAB3::pBVR2 vs. 35S::pBVR3)	Expression in 35S::pBVR3	Expression in CAB3::pBVR2	Expression in No-0 WT	Gene Title
262637_at	At1g06640	2.00015	up	0.876042	1.75221	0.842179	2-oxoglutarate-dependent dioxygenase, putative
245020_at	AtCg00540	2.00359	down	1.05808	0.528094	1.36915
255447_at	At4g02790	2.00429	down	1.05939	0.528559	1.16289	GTP-binding family protein
247352_at	At5g63650	2.00463	up	0.859574	1.72313	0.32554	serine/threonine protein kinase, putative
256215_at	At1g50900	2.00468	down	1.01629	0.506961	1.81496	expressed protein
255127_at	At4g08300	2.00506	down	1.81316	0.90429	0.548379	nodulin MtN21 family protein
262826_at	At1g13080	2.00781	up	1.06887	2.14609	0.781463	cytochrome P450 family protein
263846_at	At2g36990	2.00914	down	0.992085	0.493785	1.77947	RNA polymerase sigma subunit SigF (sigF) / sigma-like factor (SIG6)
246007_at	At5g08410	2.00989	down	0.932395	0.463904	1.75931	ferredoxin-thioredoxin reductase, putative
267172_at	At2g37660	2.01046	down	0.990043	0.492446	1.8991	expressed protein
266978_at	At2g39430	2.01049	up	1.05488	2.12083	0.534981	disease resistance-responsive protein-related / dirigent protein-related
262480_at	At1g11340	2.01057	down	0.909677	0.452448	1.71003	S-locus lectin protein kinase family protein
254502_at	At4g20130	2.01306	down	1.01976	0.50657	1.4898	ribulose-1,5 bisphosphate carboxylase/oxygenase large subunit N-methyltransferase-related
261728_at	At1g76160	2.01921	down	1.01053	0.500456	1.65286	multi-copper oxidase type I family protein
264562_at	At1g55760	2.0197	up	1.05544	2.13167	0.733957	BTB/POZ domain-containing protein
246911_at	At5g25810	2.02188	up	0.634255	1.28239	0.976416	AP2 domain-containing transcription factor TINY (TINY)
263420_at	At2g17240	2.02264	down	0.989388	0.489156	1.99999	expressed protein
261196_at	At1g12860	2.02276	down	1.00353	0.496119	1.43547	basic helix-loop-helix (bHLH) family protein / F-box family protein
262072_at	At1g59590	2.02397	up	0.891767	1.80491	0.568033	expressed protein
245877_at	At1g26220	2.02593	down	0.98757	0.487465	1.97364	GCN5-related N-acetyltransferase (GNAT) family protein
253391_at	At4g32590	2.02733	down	0.976136	0.481489	1.6789	ferredoxin-related
259384_at	At3g16450	2.02783	up	0.955682	1.93796	0.736812	jacalin lectin family protein
260481_at	At1g10960	2.02827	down	1.04234	0.513905	1.69111	ferredoxin, chloroplast, putative
267002_s_at	At2g34420 At2g34430	2.03017	down	1.02842	0.506566	1.36592	O-acetyltransferase family protein
248729_at	At5g48010	2.03019	up	0.96391	1.95692	0.38987	pentacyclic triterpene synthase, putative
256803_at	At3g20960	2.03032	up	1.01127	2.0532	0.523051	cytochrome P450 family protein
245150_at	At2g47590	2.03156	down	1.05094	0.517304	2.52148	photolyase/blue light photoreceptor (PHR2)
259445_at	At1g02400	2.03252	up	1.10296	2.24178	0.634423	gibberellin 2-oxidase, putative / GA2-oxidase, putative
245096_at	At2g40880	2.03354	down	1.26637	0.622743	1.1579	cysteine protease inhibitor, putative / cystatin, putative (FL3-27)
251820_at	At3g55040	2.03486	down	0.998353	0.490626	1.61249	In2-1 protein, putative
247899_at	At5g57345	2.03495	down	1.06357	0.522651	1.91692	expressed protein
245285_s_at	At4g14030 At4g14040	2.03618	down	1.4974	0.735396	1.02191	selenium-binding protein, putative
262460_s_at	At1g06030 At1g50390	2.03632	up	0.939307	1.91273	0.398278	fructokinase-related
262632_at	At1g06680	2.0365	down	1.02249	0.502083	1.51145	photosystem II oxygen-evolving complex 23 (OEC23)
266244_at	At2g27740	2.03692	up	1.02528	2.08843	0.573285	expressed protein
252181_at	At3g50685	2.03735	down	0.997464	0.489589	1.59053	expressed protein
258573_at	At3g04260	2.03808	down	0.927819	0.455242	1.34214	SAP domain-containing protein
264057_at	At2g28550	2.03816	up	0.928862	1.89317	0.959703	AP2 domain-containing transcription factor RAP2.7 (RAP2.7)
247563_at	At5g61130	2.03821	down	0.8452	0.414677	1.675	glycosyl hydrolase family protein 17
248065_at	At5g55580	2.03839	down	1.05562	0.51787	1.69592	mitochondrial transcription termination factor family protein / mTERF family protein
266532_at	At2g16890	2.03936	up	0.841842	1.71682	0.972893	UDP-glucoronosyl/UDP-glucosyl transferase family protein
264545_at	At1g55670	2.0415	down	1.06881	0.523543	1.19227	photosystem I reaction center subunit V, chloroplast, putative / PSI-G, putative (PSAG)
250247_at	At5g13720	2.0421	down	0.966639	0.473356	1.26003	expressed protein
251355_at	At3g61100	2.04413	down	1.10942	0.542735	2.23981	expressed protein
261141_at	At1g19740	2.04436	down	1.07346	0.525085	1.88589	ATP-dependent protease La (LON) domain-containing protein
251022_at	At5g02150	2.04478	down	0.992047	0.48516	1.37251	expressed protein
266078_at	At2g40670	2.04607	down	1.07125	0.523564	1.08854	two-component responsive regulator / response regulator 16 (ARR16)
252391_at	At3g47860	2.04645	down	0.988999	0.483275	1.83853	apolipoprotein D-related
257673_at	At3g20370	2.04749	up	0.87923	1.80021	0.676939	meprin and TRAF homology domain-containing protein / MATH domain-containing protein
265182_at	At1g23740	2.04784	down	0.979571	0.478343	1.58233	oxidoreductase, zinc-binding dehydrogenase family protein
265033_at	At1g61520	2.04891	down	1.09498	0.534421	1.39797	chlorophyll A-B binding protein / LHCI type III (LHCA3.1)
261119_at	At1g75350	2.05016	down	0.946445	0.461644	1.71624	ribosomal protein L31 family protein
250279_at	At5g13200	2.0504	up	1.02699	2.10574	0.586162	GRAM domain-containing protein / ABA-responsive protein-related
248075_at	At5g55740	2.05085	down	0.965877	0.470964	2.01141	pentatricopeptide (PPR) repeat-containing protein
251068_at	At5g01920	2.05088	down	1.11435	0.54335	1.91599	protein kinase family protein
254790_at	At4g12800	2.05231	down	1.03126	0.502489	1.50818	photosystem I reaction center subunit XI, chloroplast (PSI-L) / PSI subunit V
263840_at	At2g36885	2.05249	down	1.14846	0.559542	1.96184	expressed protein
250487_at	At5g09690	2.05255	up	0.968317	1.98752	0.919196	magnesium transporter CorA-like family protein (MRS2-7)
262841_at	At1g14810	2.05317	down	1.02106	0.497308	1.6926	semialdehyde dehydrogenase family protein
251304_at	At3g61990	2.05319	up	1.04454	2.14464	0.655853	O-methyltransferase family 3 protein
253252_at	At4g34740	2.0532	down	0.901442	0.439042	1.28291	amidophosphoribosyltransferase / glutamine phosphoribosylpyrophosphate amidotransferase / phosphoribosyldiphosphate 5-amidotransferase
264185_at	At1g54780	2.05575	down	0.970537	0.472109	2.02714	thylakoid lumen 18.3 kDa protein
257190_at	At3g13120	2.05718	down	0.985791	0.479195	1.64649	30S ribosomal protein S10, chloroplast, putative
258071_s_at	At3g26070 At3g26080	2.05728	down	0.974224	0.473549	1.10203	plastid-lipid associated protein PAP / fibrillin family protein
261585_at	At1g01010	2.05732	down	1.05994	0.515206	2.20321	no apical meristem (NAM) family protein
256274_at	At3g12080	2.05804	down	0.963414	0.468123	1.47879	GTP-binding family protein
247182_at	At5g65410	2.05806	down	0.997342	0.484604	1.63917	zinc finger homeobox family protein / ZF-HD homeobox family protein
264885_s_at	At1g61180 At1g61190 At1g61300 At1g61310	2.05948	down	0.992533	0.481934	1.5001	disease resistance protein (CC-NBS-LRR class), putative
258080_at	At3g25930	2.06036	up	0.927807	1.91162	0.756613	universal stress protein (USP) family protein
260799_at	At1g78270	2.06038	down	0.991538	0.481241	1.21324	UDP-glucose glucosyltransferase, putative
250661_at	At5g07030	2.06088	up	1.14468	2.35904	0.703108	aspartyl protease family protein
256020_at	At1g58290	2.06344	down	0.993815	0.481631	1.55972	glutamyl-tRNA reductase 1 / GluTR (HEMA1)
261712_at	At1g32780	2.06385	down	1.09051	0.528388	1.48668	alcohol dehydrogenase, putative
252400_at	At3g48020	2.06476	up	0.953868	1.96951	0.32196	expressed protein
262172_at	At1g74970	2.06481	down	1.07737	0.521779	2.0439	ribosomal protein S9 (RPS9)
254198_at	At4g24090	2.06591	down	0.998161	0.483159	1.3707	expressed protein
260343_at	At1g69200	2.06811	down	1.02711	0.496644	1.88364	pfkB-type carbohydrate kinase family protein
253155_at	At4g35720	2.06877	up	0.905886	1.87407	0.127157	expressed protein
266873_at	At2g44740	2.06931	up	1.1731	2.42751	0.834276	cyclin family protein
264379_at	At2g25200	2.0696	down	1.04373	0.504317	1.2838	expressed protein
258495_at	At3g02690	2.0697	down	1.04126	0.503098	1.48996	integral membrane family protein
258122_at	At3g14570	2.06971	up	1.00045	2.07065	0.621919	glycosyl transferase family 48 protein
254362_at	At4g22160	2.07238	up	0.963172	1.99606	0.799846	expressed protein
251193_at	At3g62910	2.07249	down	1.11112	0.53613	1.79506	peptide chain release factor, putative
267595_at	At2g32990	2.0737	up	1.28037	2.6551	0.127874	glycosyl hydrolase family 9 protein
260092_at	At1g73280	2.07377	up	1.02066	2.11662	0.586469	serine carboxypeptidase S10 family protein
252908_at	At4g39670	2.07427	up	0.95941	1.99007	0.918166	expressed protein
244967_at	AtCg00630	2.07453	down	1.03222	0.497567	1.47437
255691_at	At4g00370	2.07526	down	0.993062	0.478524	1.50736	sugar transporter family protein
254125_at	At4g24670	2.07961	down	0.996743	0.479292	2.27791	alliinase family protein
262926_s_at	At1g65790 At1g65800	2.08077	down	1.06031	0.509574	1.20635	S-receptor protein kinase, putative
252629_at	At3g44970	2.08087	down	1.13866	0.547205	4.67703	cytochrome P450 family protein
249817_at	At5g23820	2.08258	up	0.978237	2.03726	0.910051	MD-2-related lipid recognition domain-containing protein / ML domain-containing protein
250133_at	At5g16400	2.08311	down	1.00525	0.482574	1.99261	thioredoxin, putative
259172_at	At3g03630	2.08352	down	0.988845	0.474603	1.80036	cysteine synthase, chloroplast, putative / O-acetylserine (thiol)-lyase, putative / O-acetylserine sulfhydrylase, putative
266587_at	At2g14880	2.08526	down	1.01402	0.486281	2.0355	SWIB complex BAF60b domain-containing protein
256894_at	At3g21870	2.08634	down	1.55624	0.745917	0.999195	cyclin family protein
267141_at	At2g38090	2.08666	up	0.97184	2.0279	0.684913	myb family transcription factor
265327_at	At2g18210	2.0885	up	0.989716	2.06702	0.658251	expressed protein
249619_at	At5g37500	2.08894	up	0.946195	1.97654	0.612229	guard cell outward rectifying K+ channel (GORK)
247073_at	At5g66570	2.09086	down	1.03829	0.496587	1.49693	oxygen-evolving enhancer protein 1-1, chloroplast / 33 kDa subunit of oxygen evolving system of photosystem II (PSBO1) (PSBO)
251929_at	At3g53920	2.09192	down	0.918259	0.438955	1.78229	RNA polymerase sigma subunit SigC (sigC) / sigma factor 3 (SIG3)
245505_at	At4g15690	2.09197	down	1.04506	0.499556	1.44081	glutaredoxin family protein
253233_at	At4g34290	2.09389	down	1.04609	0.499594	2.21745	SWIB complex BAF60b domain-containing protein
259363_at	At1g13270	2.10213	down	1.0178	0.484175	1.94885	metallopeptidase M24 family protein
255858_at	At1g67030	2.10261	up	0.955594	2.00924	0.726508	zinc finger (C2H2 type) family protein (ZFP6)
246651_at	At5g35170	2.10274	down	1.05551	0.501969	1.62361	adenylate kinase family protein
266648_at	At2g25840	2.10312	down	0.955326	0.454243	1.65673	tRNA synthetase class I (W and Y) family protein
267220_at	At2g02500	2.1055	down	1.01499	0.482066	1.52986	expressed protein
262354_at	At1g64200	2.10554	up	1.13052	2.38035	0.742994	vacuolar ATP synthase subunit E, putative / V-ATPase E subunit, putative / vacuolar proton pump E subunit, putative
251791_at	At3g55500	2.10774	down	0.914587	0.433918	1.56686	expansin, putative (EXP16)
245024_at	AtCg00120	2.10841	down	0.977527	0.463632	1.3291
250257_at	At5g13770	2.10848	down	0.960438	0.455513	1.68558	pentatricopeptide (PPR) repeat-containing protein
250217_at	At5g14120	2.10921	down	1.03731	0.4918	1.42501	nodulin family protein
249834_at	At5g23440	2.11289	down	1.03798	0.49126	1.38064	ferredoxin-thioredoxin reductase, putative
246673_at	At5g30510	2.11471	down	0.995269	0.47064	1.60967	30S ribosomal protein S1, putative
257701_at	At3g12710	2.1166	up	1.23581	2.61571	0.721984	methyladenine glycosylase family protein
255850_at	At2g33450	2.11696	down	1.04873	0.495396	2.23674	50S ribosomal protein L28, chloroplast (CL28)
254578_at	At4g19410	2.11709	down	1.02734	0.485264	1.4837	pectinacetylesterase, putative
266423_at	At2g41340	2.11886	down	1.0181	0.480495	2.47039	eukaryotic rpb5 RNA polymerase subunit family protein
266572_at	At2g23840	2.11914	down	0.990158	0.467246	2.03155	HNH endonuclease domain-containing protein
266642_at	At2g35410	2.11946	down	0.94817	0.447363	1.79564	33 kDa ribonucleoprotein, chloroplast, putative / RNA-binding protein cp33, putative
265374_at	At2g06520	2.12007	down	1.0527	0.496539	1.42508	replication protein, putative
248151_at	At5g54270	2.12446	down	1.05565	0.496901	1.63334	chlorophyll A-B binding protein / LHCII type III (LHCB3)
263404_s_at	At2g04090 At2g04100	2.12488	up	0.865579	1.83925	0.44595	MATE efflux family protein
264767_at	At1g61380	2.12494	down	1.02773	0.483652	2.11958	S-locus protein kinase, putative
250777_at	At5g05440	2.12678	down	1.02717	0.482971	1.10172	expressed protein
253039_at	At4g37760	2.12699	down	0.952269	0.447707	1.46876	squalene monooxygenase, putative / squalene epoxidase, putative
245118_at	At2g41680	2.12704	down	1.10429	0.519166	2.07823	thioredoxin reductase, putative / NADPH-dependent thioredoxin reductase, putative
261948_at	At1g64680	2.12741	down	0.929889	0.437099	1.40663	expressed protein
253411_at	At4g32980	2.12841	down	0.990629	0.465431	1.943	homeobox protein (ATH1)
263477_at	At2g31790	2.12912	down	1.05372	0.49491	1.35872	UDP-glucoronosyl/UDP-glucosyl transferase family protein
247131_at	At5g66190	2.13357	down	0.887772	0.416097	2.07372	ferredoxin--NADP(+) reductase, putative / adrenodoxin reductase, putative
256653_at	At3g18870	2.13424	down	0.986225	0.462098	1.36075	mitochondrial transcription termination factor-related / mTERF-related
248236_at	At5g53870	2.13527	up	1.07486	2.29512	0.0147984	plastocyanin-like domain-containing protein
258398_at	At3g15360	2.13654	down	1.04957	0.491246	1.83204	thioredoxin M-type 4, chloroplast (TRX-M4)
261509_at	At1g71740	2.13857	up	1.01906	2.17933	0.660519	hypothetical protein
259516_at	At1g20450	2.14028	up	0.813437	1.74098	0.473531	dehydrin (ERD10)
256015_at	At1g19150	2.14103	down	0.835462	0.390215	1.46232	chlorophyll A-B binding protein, putative / LHCI type II, putative
249007_at	At5g44650	2.1428	down	0.942114	0.439664	1.55638	expressed protein
267435_at	At2g33800	2.14505	down	1.09323	0.509652	1.35677	ribosomal protein S5 family protein
267644_s_at	At2g32870 At2g32880	2.14632	down	1.46451	0.682338	1.18407	meprin and TRAF homology domain-containing protein / MATH domain-containing protein
246197_at	At4g37010	2.14636	up	1.2778	2.74262	0.455879	caltractin, putative / centrin, putative
249790_at	At5g24290	2.14692	up	0.928596	1.99362	0.557415	integral membrane family protein
248932_at	At5g46050	2.14994	down	1.04002	0.483744	1.06253	proton-dependent oligopeptide transport (POT) family protein
245017_at	AtCg00510	2.15155	down	1.1974	0.556528	1.21798
252296_at	At3g48970	2.15247	up	0.863166	1.85793	0.217468	copper-binding family protein
250408_at	At5g10930	2.15304	up	1.01408	2.18334	0.540492	CBL-interacting protein kinase 5 (CIPK5)
254321_at	At4g22590 At4g22592	2.15477	up	0.878719	1.89343	0.885142	trehalose-6-phosphate phosphatase, putative
251935_at	At3g54090	2.1566	down	1.06369	0.493226	2.00928	pfkB-type carbohydrate kinase family protein
251883_at	At3g54210	2.15665	down	0.987209	0.457751	1.56689	ribosomal protein L17 family protein
262897_at	At1g59840	2.15887	down	0.927351	0.429555	1.19114	expressed protein
252834_at	At4g40070	2.15887	up	0.898065	1.93881	0.720485	expressed protein
263836_at	At2g40330	2.15964	down	1.07735	0.498854	2.07749	Bet v I allergen family protein
264158_at	At1g65260	2.16024	down	1.00438	0.464936	1.51826	PspA/IM30 family protein
262721_at	At1g43560	2.16057	down	0.992957	0.459581	1.5489	thioredoxin family protein
253612_at	At4g30310	2.1609	down	1.01138	0.468034	1.20801	ribitol kinase, putative
254642_at	At4g18810	2.16302	down	0.958349	0.443061	1.86235	expressed protein
263595_at	At2g01890	2.16387	up	1.0097	2.18486	0.472857	purple acid phosphatase, putative
257628_at	At3g26290	2.16552	down	1.02671	0.47412	1.21438	cytochrome P450 71B26, putative (CYP71B26)
264054_at	At2g22540	2.16932	down	1.41884	0.654048	1.06665	short vegetative phase protein (SVP)
266757_at	At2g46940	2.17175	up	1.07434	2.33318	0.600234	expressed protein
263131_at	At1g78630	2.17373	down	1.0403	0.478579	1.9161	ribosomal protein L13 family protein
250697_at	At5g06800	2.17392	up	1.00283	2.18008	0.649796	myb family transcription factor
254126_at	At4g24770	2.17454	down	0.96961	0.445891	1.58036	31 kDa ribonucleoprotein, chloroplast, putative / RNA-binding protein RNP-T, putative / RNA-binding protein 1/2/3, putative / RNA-binding protein cp31, putative
261078_at	At1g07320	2.1749	down	1.01458	0.466495	1.61056	50S ribosomal protein L4, chloroplast (CL4)
250158_at	At5g15190	2.17907	up	0.985162	2.14674	0.47659	expressed protein
258757_at	At3g10910 At3g10912	2.1798	up	1.02012	2.22364	0.715358	zinc finger (C3HC4-type RING finger) family protein
249813_at	At5g23940	2.18256	down	0.875546	0.401155	1.47007	transferase family protein
255934_at	At1g12740	2.18275	up	0.810506	1.76914	0.694009	cytochrome P450 family protein
248491_at	At5g51010	2.18609	down	0.990416	0.453054	1.42991	rubredoxin family protein
246509_at	At5g16715	2.18767	down	0.990719	0.452864	1.41495	tRNA synthetase class I (I, L, M and V) family protein
245677_at	At1g56660	2.18815	up	1.23905	2.71122	0.498192	expressed protein
251807_at	At3g55400	2.18937	down	0.978251	0.446818	1.97554	methionyl-tRNA synthetase / methionine--tRNA ligase / MetRS (cpMetRS)
258076_at	At3g25920	2.1909	down	1.02953	0.469913	2.05084	50S ribosomal protein L15, chloroplast (CL15)
249742_at	At5g24490	2.19152	down	1.01569	0.463462	1.53482	30S ribosomal protein, putative
256383_at	At1g66820	2.19317	down	1.0448	0.476387	1.68217	glycine-rich protein
261488_at	At1g14345	2.1934	down	0.978033	0.445898	1.79471	expressed protein
261934_at	At1g22400	2.19344	down	1.04769	0.477646	1.02949	UDP-glucoronosyl/UDP-glucosyl transferase family protein
255809_at	At4g10300	2.19534	down	0.951362	0.433354	2.1332	expressed protein
251023_at	At5g02170	2.19549	up	0.971597	2.13313	0.586122	amino acid transporter family protein
267237_s_at	At2g44040 At3g59890	2.19585	down	0.978771	0.445736	1.71905	dihydrodipicolinate reductase family protein
259129_at	At3g02150	2.19709	down	0.948521	0.431717	1.38496	TCP family transcription factor, putative
258133_at	At3g24500	2.19775	up	1.06286	2.3359	0.733469	ethylene-responsive transcriptional coactivator, putative
262645_at	At1g62750	2.19801	down	0.980502	0.446087	1.65694	elongation factor Tu family protein
253197_at	At4g35250	2.20183	down	1.00084	0.454547	1.68357	vestitone reductase-related
253495_at	At4g31850	2.20234	down	1.01447	0.460632	1.53701	pentatricopeptide (PPR) repeat-containing protein
250243_at	At5g13630	2.20404	down	1.02321	0.464244	1.94151	magnesium-chelatase subunit chlH, chloroplast, putative / Mg-protoporphyrin IX chelatase, putative (CHLH)
247047_at	At5g66650	2.20887	up	1.01765	2.24785	0.42144	expressed protein
255025_at	At4g09900	2.21021	down	0.971756	0.439667	1.49879	hydrolase, alpha/beta fold family protein
247862_at	At5g58250	2.21112	down	1.04062	0.470629	1.61742	expressed protein
255719_at	At1g32080	2.21139	down	1.1402	0.515603	2.38922	membrane protein, putative
263114_at	At1g03130	2.21356	down	1.08752	0.4913	1.99392	photosystem I reaction center subunit II, chloroplast, putative / photosystem I 20 kDa subunit, putative / PSI-D, putative (PSAD2)
261598_at	At1g49750	2.21513	down	0.849245	0.383384	1.43954	leucine-rich repeat family protein
266285_at	At2g29180	2.21534	down	0.991227	0.447438	1.65886	expressed protein
250481_at	At5g10310	2.21556	down	1.00916	0.455489	1.20886	expressed protein
263823_s_at	At2g40340 At2g40350	2.21833	down	1.09712	0.494569	1.31545	AP2 domain-containing transcription factor, putative (DRE2B)
249120_at	At5g43750	2.21908	down	0.881714	0.397334	1.63289	expressed protein
249191_at	At5g42760	2.2193	down	0.961571	0.433276	2.01952	O-methyltransferase N-terminus domain-containing protein
250420_at	At5g11260	2.22022	up	0.952232	2.11417	0.920696	bZIP protein HY5 (HY5)
246199_at	At4g36530	2.22357	down	1.03161	0.463945	1.35219	hydrolase, alpha/beta fold family protein
266550_s_at	At2g35070 At2g35090	2.22552	up	0.828152	1.84307	0.206051	expressed protein
251727_at	At3g56290	2.22769	down	0.984457	0.441917	2.56823	expressed protein
245976_at	At5g13080	2.22809	up	0.861279	1.91901	0.450549	WRKY family transcription factor
254145_at	At4g24700	2.23003	down	1.03706	0.465043	1.36788	expressed protein
265547_at	At2g28305	2.23082	down	0.964376	0.432298	1.32976	expressed protein
254038_at	At4g25910	2.23382	down	0.988595	0.442558	1.12592	nitrogen fixation protein, putative
251636_at	At3g57530	2.23711	up	1.04951	2.34788	0.710219	calcium-dependent protein kinase, putative / CDPK, putative
246548_at	At5g14910	2.239	down	0.997531	0.445526	1.65116	heavy-metal-associated domain-containing protein
248287_at	At5g52970	2.2407	down	0.884666	0.394817	1.37528	thylakoid lumen 15.0 kDa protein
248197_at	At5g54190	2.24272	down	3.26642	1.45646	0.115272	protochlorophyllide reductase A, chloroplast / PCR A / NADPH-protochlorophyllide oxidoreductase A (PORA)
259237_at	At3g11630	2.24298	down	1.05052	0.46836	1.51124	2-cys peroxiredoxin, chloroplast (BAS1)
246294_at	At3g56910	2.24438	down	0.970653	0.432482	1.58617	expressed protein
266813_at	At2g44920	2.24498	down	1.00363	0.447054	1.63442	thylakoid lumenal 15 kDa protein, chloroplast
251621_at	At3g57700	2.24587	down	1.12992	0.503112	1.00998	protein kinase, putative
262040_at	At1g80080	2.246	down	0.993099	0.442163	1.11452	leucine-rich repeat family protein
253697_at	At4g29700	2.24953	up	0.966944	2.17517	0.377596	type I phosphodiesterase/nucleotide pyrophosphatase family protein
249010_at	At5g44580	2.24992	down	1.09535	0.48684	1.3741	expressed protein
264799_at	At1g08550	2.25131	down	0.932289	0.414109	1.88727	violaxanthin de-epoxidase precursor, putative (AVDE1)
252116_at	At3g51510	2.25251	down	1.03307	0.458632	1.30937	expressed protein
246339_at	At3g44890	2.25698	down	1.00468	0.445143	2.24038	50S ribosomal protein L9, chloroplast (CL9)
263726_at	At2g13610	2.25758	down	1.03024	0.456346	1.74237	ABC transporter family protein
251664_at	At3g56940	2.25928	down	1.02095	0.451891	1.18721	dicarboxylate diiron protein, putative (Crd1)
249710_at	At5g35630	2.26017	down	1.06671	0.471961	1.52098	glutamine synthetase (GS2)
263892_at	At2g36890	2.26099	up	1.09903	2.48489	0.536438	myb family transcription factor (MYB38)
264069_at	At2g28000	2.26271	down	0.98052	0.433338	1.75778	RuBisCO subunit binding-protein alpha subunit, chloroplast / 60 kDa chaperonin alpha subunit / CPN-60 alpha
255852_at	At1g66970	2.26275	down	0.898571	0.397115	1.77967	glycerophosphoryl diester phosphodiesterase family protein
247945_at	At5g57150	2.26411	up	1.01366	2.29505	0.743669	calcineurin-like phosphoesterase family protein
254234_at	At4g23680	2.26613	up	0.760878	1.72425	0.188431	major latex protein-related / MLP-related
248329_at	At5g52780	2.26905	down	0.985107	0.43415	2.12601	expressed protein
261190_at	At1g32990	2.26949	down	1.03448	0.455821	2.30659	ribosomal protein L11 family protein
262988_at	At1g23310	2.26976	down	1.01725	0.448175	1.25291	glutamate:glyoxylate aminotransferase 1 (GGT1)
262418_at	At1g50320	2.27432	down	1.01403	0.445861	1.74532	thioredoxin x
245123_at	At2g47450	2.2752	down	1.02341	0.449811	2.00099	chloroplast signal recognition particle component (CAO)
247347_at	At5g63780	2.27835	down	1.04299	0.457782	1.3949	zinc finger (C3HC4-type RING finger) family protein
252353_at	At3g48200	2.27836	down	1.05302	0.462183	2.16663	expressed protein
257132_at	At3g20230	2.28543	down	1.0152	0.444205	2.15753	50S ribosomal protein L18 family
248793_at	At5g47240	2.28703	up	0.980524	2.24249	0.144075	MutT/nudix family protein
248201_at	At5g54180	2.28948	down	0.935306	0.408524	1.51231	mitochondrial transcription termination factor-related / mTERF-related
266503_at	At2g47780	2.29092	up	0.920789	2.10946	0.066212	rubber elongation factor (REF) protein-related
262573_at	At1g15390	2.29406	down	0.999167	0.435545	1.94057	peptide deformylase, mitochondrial / polypeptide deformylase 1A (PDF1A)
251701_at	At3g56650	2.29482	down	1.0422	0.454155	1.98397	thylakoid lumenal 20 kDa protein
262235_at	At1g48350	2.29786	down	0.993877	0.432522	2.0514	ribosomal protein L18 family protein
264920_at	At1g60550	2.30215	down	0.995696	0.432507	1.46837	naphthoate synthase, putative / dihydroxynaphthoic acid synthetase, putative / DHNA synthetase, putative
255248_at	At4g05180	2.3031	down	0.923146	0.400828	1.64518	oxygen-evolving enhancer protein 3, chloroplast, putative (PSBQ2)
260155_at	At1g52870	2.30474	down	1.04263	0.452386	1.66171	peroxisomal membrane protein-related
258299_at	At3g23410	2.30728	down	0.950424	0.411923	2.12388	alcohol oxidase-related
251519_at	At3g59400	2.3091	down	1.0866	0.470572	2.08204	expressed protein
249029_at	At5g44870	2.3105	down	1.04614	0.452778	1.68882	disease resistance protein (TIR-NBS-LRR class), putative
265117_at	At1g62500	2.31181	down	1.05385	0.455856	1.59245	protease inhibitor/seed storage/lipid transfer protein (LTP) family protein
255046_at	At4g09650	2.31204	down	0.96241	0.416261	2.01671	ATP synthase delta chain, chloroplast, putative / H(+)-transporting two-sector ATPase, delta (OSCP) subunit, putative
251245_at	At3g62090	2.31275	up	0.966383	2.235	0.550843	basic helix-loop-helix (bHLH) protein, putative
245388_at	At4g16410	2.31695	down	1.03486	0.446645	2.07427	expressed protein
257798_at	At3g15950	2.3214	up	1.01712	2.36114	0.684584	DNA topoisomerase-related
267299_at	At2g30150	2.32198	down	1.05148	0.452837	1.78834	UDP-glucoronosyl/UDP-glucosyl transferase family protein
261407_at	At1g18810	2.32213	down	1.08415	0.466876	1.76764	phytochrome kinase substrate-related
266170_at	At2g39050	2.32482	up	1.06335	2.4721	0.631834	hydroxyproline-rich glycoprotein family protein
266329_at	At2g01590	2.32538	down	0.962549	0.413932	1.72114	expressed protein
250668_at	At5g07020	2.32625	down	0.990354	0.425731	2.16405	proline-rich family protein
256753_at	At3g27160	2.32669	down	0.934229	0.401527	1.51016	ribosomal protein S21 family protein
257964_at	At3g19850	2.32676	down	1.01527	0.436345	1.4927	phototropic-responsive NPH3 family protein
260693_at	At1g32450	2.3287	down	1.93904	0.832669	0.162699	proton-dependent oligopeptide transport (POT) family protein
259793_at	At1g64380	2.33056	up	1.00741	2.34783	0.711967	AP2 domain-containing transcription factor, putative
252130_at	At3g50820	2.33569	down	1.01269	0.43357	1.90099	oxygen-evolving enhancer protein, chloroplast, putative / 33 kDa subunit of oxygen evolving system of photosystem II, putative (PSBO2)
254638_at	At4g18740	2.33574	down	0.973934	0.41697	1.76284	expressed protein
256548_at	At3g14770	2.3366	down	1.00296	0.429238	1.25363	nodulin MtN3 family protein
261713_at	At1g32640	2.33982	up	1.05737	2.47405	0.657042	basic helix-loop-helix (bHLH) protein (RAP-1)
255715_s_at	At4g00320 At5g41830	2.34151	up	0.409443	0.958714	1.06875	F-box family protein
258386_at	At3g15520	2.34321	down	0.964322	0.411538	2.11576	peptidyl-prolyl cis-trans isomerase TLP38, chloroplast / thylakoid lumen PPIase of 38 kDa / cyclophilin / rotamase
266265_at	At2g29340	2.34609	down	1.04544	0.445609	1.41188	short-chain dehydrogenase/reductase (SDR) family protein
263980_at	At2g42770	2.35162	down	0.968623	0.411897	1.89701	peroxisomal membrane 22 kDa family protein
264037_at	At2g03750	2.3519	down	0.962116	0.409081	1.68195	sulfotransferase family protein
245876_at	At1g26230	2.3588	down	0.919292	0.389729	1.4926	chaperonin, putative
249554_at	At5g38290	2.36113	down	1.05904	0.448531	1.67785	peptidyl-tRNA hydrolase family protein
256855_at	At3g15190	2.36306	down	0.988435	0.418285	2.48815	chloroplast 30S ribosomal protein S20, putative
251941_at	At3g53470	2.36361	down	1.0356	0.438144	1.76665	expressed protein
265939_at	At2g19650	2.36749	down	0.999253	0.422073	2.47336	DC1 domain-containing protein
250371_at	At5g11450	2.36852	down	1.01936	0.43038	2.01061	oxygen-evolving complex-related
256309_at	At1g30380	2.36941	down	0.91509	0.386209	1.41023	photosystem I reaction center subunit psaK, chloroplast, putative / photosystem I subunit X, putative / PSI-K, putative (PSAK)
253547_at	At4g30950	2.37048	down	1.05845	0.446514	2.17376	omega-6 fatty acid desaturase, chloroplast (FAD6) (FADC)
253104_at	At4g36010	2.37121	up	1.08598	2.57508	0.510211	pathogenesis-related thaumatin family protein
260041_at	At1g68780	2.37149	down	0.987289	0.416315	1.43893	leucine-rich repeat family protein
254573_at	At4g19420	2.37323	up	1.06221	2.52087	0.375447	pectinacetylesterase family protein
264575_at	At1g05190	2.37355	down	1.04897	0.441942	1.75768	ribosomal protein L6 family protein
256743_at	At3g29370	2.37632	up	1.05294	2.50213	0.27815	expressed protein
257533_at	At3g10840	2.37783	down	1.09654	0.46115	2.3871	hydrolase, alpha/beta fold family protein
267298_at	At2g23760	2.3814	down	1.20342	0.50534	1.11261	BEL1-like homeobox 4 protein (BLH4)
262629_at	At1g06460	2.3831	down	0.966541	0.405582	1.3896	31.2 kDa small heat shock family protein / hsp20 family protein
248798_at	At5g47190	2.38318	down	0.991303	0.415958	1.48997	ribosomal protein L19 family protein
247320_at	At5g64040	2.38468	down	0.95915	0.402214	1.34195	photosystem I reaction center subunit PSI-N, chloroplast, putative / PSI-N, putative (PSAN)
254794_at	At4g12970	2.38629	down	0.998511	0.418437	1.88825	expressed protein
245019_at	AtCg00530	2.38761	down	0.92533	0.387556	1.43563
261075_at	At1g07280	2.38865	down	1.04698	0.438315	1.37967	expressed protein
254187_at	At4g23890	2.38867	down	0.949628	0.397556	1.22513	expressed protein
264845_at	At1g03680	2.38871	down	1.0258	0.429437	1.65526	thioredoxin M-type 1, chloroplast (TRX-M1)
255456_at	At4g02920	2.38872	down	1.04013	0.435433	2.35049	expressed protein
266481_at	At2g31070	2.38999	down	1.0697	0.447575	1.72459	TCP family transcription factor, putative
246004_at	At5g20630	2.39163	down	1.05106	0.439473	1.50003	germin-like protein (GER3)
259878_at	At1g76790	2.39285	up	0.926807	2.21771	0.569702	O-methyltransferase family 2 protein
262290_at	At1g70985	2.39388	down	1.01243	0.422927	1.64825	hydroxyproline-rich glycoprotein family protein
265704_at	At2g03420	2.39408	down	0.995191	0.415689	2.12906	expressed protein
260793_at	At1g06190	2.39595	down	0.976395	0.40752	1.76867	expressed protein
248502_at	At5g50450	2.39644	down	1.13015	0.471597	1.14136	zinc finger (MYND type) family protein
251759_at	At3g55630	2.39896	down	1.06508	0.443977	1.70402	dihydrofolate synthetase/folylpolyglutamate synthetase (DHFS/FPGS4)
266608_at	At2g35500	2.3993	down	1.01719	0.423955	2.26344	shikimate kinase-related
245347_at	At4g14890	2.40038	down	0.991267	0.412964	1.6031	ferredoxin family protein
248395_at	At5g52120	2.40084	up	1.02406	2.45862	0.581547	F-box family protein / SKP1 interacting partner 3-related
255795_at	At2g33380	2.40097	up	0.938276	2.25277	0.61904	calcium-binding RD20 protein (RD20)
266521_at	At2g24020	2.40663	down	0.942635	0.391683	1.55567	expressed protein
248449_at	At5g51110	2.40941	down	0.968912	0.402136	1.44709	expressed protein
245506_at	At4g15700	2.40942	down	1.13082	0.469333	1.1986	glutaredoxin family protein
259943_at	At1g71480	2.41194	down	0.986283	0.408917	1.75932	nuclear transport factor 2 (NTF2) family protein
249685_at	249685_at	2.41423	down	1.08557	0.449653	1.68396	YGGT family protein
262878_at	At1g64770	2.41459	down	1.06133	0.439548	1.84524	expressed protein
247957_at	At5g57050	2.41557	up	0.99425	2.40168	0.473872	protein phosphatase 2C ABI2 / PP2C ABI2 / abscisic acid-insensitive 2 (ABI2)
260639_at	At1g53180	2.41562	up	1.01853	2.46039	0.517936	expressed protein
257294_at	At3g15570	2.41584	down	0.978666	0.405104	1.207	phototropic-responsive NPH3 family protein
255250_at	At4g05100	2.41694	up	0.875185	2.11527	0.838608	myb family transcription factor (MYB74)
252411_at	At3g47430	2.41959	down	1.01556	0.419723	1.79275	peroxisomal biogenesis factor 11 family protein / PEX11 family protein
250075_at	At5g17670	2.42015	down	0.980528	0.405151	1.31407	expressed protein
266207_at	At2g27680	2.42476	down	0.992495	0.409317	1.99365	aldo/keto reductase family protein
255567_at	At4g01150	2.42526	down	1.02721	0.423547	1.80936	expressed protein
245357_at	At4g17560	2.42664	down	1.03461	0.426354	1.84815	ribosomal protein L19 family protein
261197_at	At1g12900	2.42694	down	1.07178	0.441619	1.44039	glyceraldehyde 3-phosphate dehydrogenase, chloroplast, putative / NADP-dependent glyceraldehydephosphate dehydrogenase, putative
253028_at	At4g38160	2.42931	down	1.02643	0.42252	2.09839	mitochondrial transcription termination factor-related / mTERF-related
255521_at	At4g02280	2.43203	up	0.988009	2.40287	0.608636	sucrose synthase, putative / sucrose-UDP glucosyltransferase, putative
259736_at	At1g64390	2.434	up	1.26093	3.0691	0.599329	endo-1,4-beta-glucanase, putative / cellulase, putative
257903_at	At3g28460	2.43731	down	0.962634	0.394957	1.54345	expressed protein
266716_at	At2g46820	2.43997	down	1.0657	0.436768	1.30941	expressed protein
258873_at	At3g03240	2.44325	up	1.02832	2.51244	0.545055	esterase/lipase/thioesterase family protein
254783_at	At4g12830	2.44347	down	1.06845	0.437267	2.08745	hydrolase, alpha/beta fold family protein
254384_at	At4g21870	2.44536	down	0.923096	0.377488	1.64988	26.5 kDa class P-related heat shock protein (HSP26.5-P)
250277_at	At5g12940	2.44654	up	1.01828	2.49125	0.318315	leucine-rich repeat family protein
248380_at	At5g51820	2.44712	down	1.12077	0.457995	1.87018	phosphoglucomutase, chloroplast (PGM) (PGMP) / glucose phosphomutase
265615_at	At2g25450	2.44719	up	0.967115	2.36671	0.733974	2-oxoglutarate-dependent dioxygenase, putative
262168_at	At1g74730	2.44952	down	1.02073	0.416704	2.13758	expressed protein
251780_s_at	At3g55290 At3g55310	2.45051	up	0.982453	2.40751	0.306166	short-chain dehydrogenase/reductase (SDR) family protein
266570_at	At2g24090	2.45134	down	0.999341	0.407672	1.76075	ribosomal protein L35 family protein
254016_at	At4g26150	2.45657	down	0.999958	0.407054	1.30177	zinc finger (GATA type) family protein
253172_at	At4g35060	2.45813	up	1.09534	2.69248	0.750018	heavy-metal-associated domain-containing protein / copper chaperone (CCH)-related
265053_at	At1g52000	2.46332	up	0.966063	2.37973	0.412546	jacalin lectin family protein
261952_at	At1g64430	2.46375	down	0.987814	0.40094	1.49101	expressed protein
260266_at	At1g68520	2.46497	down	1.00004	0.405699	1.18005	zinc finger (B-box type) family protein
267635_at	At2g42220	2.46679	down	0.9232	0.374252	2.23048	rhodanese-like domain-containing protein
260704_at	At1g32470	2.46686	down	0.991989	0.402126	1.61797	glycine cleavage system H protein, mitochondrial, putative
260685_at	At1g17650	2.46796	down	1.00679	0.407944	1.93853	6-phosphogluconate dehydrogenase NAD-binding domain-containing protein
250613_at	At5g07240	2.47114	down	0.875318	0.354216	1.21924	calmodulin-binding family protein
260933_at	At1g02470	2.47434	up	0.958444	2.37152	0.435739	expressed protein
258158_at	At3g17790	2.48541	up	1.05944	2.63313	0.346439	acid phosphatase type 5 (ACP5)
247261_at	At5g64460	2.48626	down	1.00255	0.403237	1.34085	expressed protein
250739_at	At5g05740	2.48879	down	1.03007	0.413882	1.5508	peptidase M50 family protein / sterol-regulatory element binding protein (SREBP) site 2 protease family protein
259193_at	At3g01480	2.49149	down	0.936841	0.376017	1.60293	peptidyl-prolyl cis-trans isomerase, putative / cyclophilin, putative / rotamase, putative
267430_at	At2g34860	2.49328	down	0.988646	0.396524	2.14362	chaperone protein dnaJ-related
261801_at	At1g30520	2.49335	down	1.05227	0.422031	1.43792	acyl-activating enzyme 14 (AAE14)
255088_at	At4g09350	2.49501	down	0.973475	0.390169	2.14094	DNAJ heat shock N-terminal domain-containing protein
265287_at	At2g20260	2.4955	down	0.948344	0.380022	1.43289	photosystem I reaction center subunit IV, chloroplast, putative / PSI-E, putative (PSAE2)
244972_at	AtCg00680	2.49777	down	0.920773	0.368638	1.2982
253720_at	At4g29270	2.50039	up	0.965268	2.41355	0.210462	acid phosphatase class B family protein
256856_at	At3g15110	2.50211	down	0.982659	0.392732	1.65916	expressed protein
264482_at	At1g77210	2.50219	down	1.85869	0.742826	1.01815	sugar transporter, putative
252929_at	At4g38970	2.50523	down	0.96264	0.384252	1.73472	fructose-bisphosphate aldolase, putative
255764_at	At1g16720	2.50702	down	1.04122	0.415323	1.62465	expressed protein
266892_at	At2g26080	2.51075	down	1.03839	0.413579	1.8678	glycine dehydrogenase (decarboxylating), putative / glycine decarboxylase, putative / glycine cleavage system P-protein, putative
245852_at	At5g13510	2.51344	down	1.01693	0.404596	1.96887	ribosomal protein L10 family protein
263760_at	At2g21280	2.51513	down	1.03134	0.410054	2.0827	expressed protein
251814_at	At3g54890	2.51566	down	0.970042	0.385602	1.45967	chlorophyll A-B binding protein / LHCI type I (CAB)
259328_at	At3g16440	2.51949	up	0.897924	2.26231	0.749148	jacalin lectin family protein
248839_at	At5g46690	2.5239	down	1.0504	0.416183	1.36967	basic helix-loop-helix (bHLH) family protein
250045_at	At5g17700	2.52398	up	1.09923	2.77443	0.851027	MATE efflux family protein
248624_at	At5g48790	2.52817	down	0.995431	0.393736	1.33495	expressed protein
261422_at	At1g18730	2.52864	down	1.02928	0.407048	1.45098	expressed protein
255078_at	At4g09010	2.52912	down	0.898963	0.355445	1.37765	L-ascorbate peroxidase, chloroplast, putative
245713_at	At5g04370	2.53366	up	1.16556	2.95313	0.773193	S-adenosyl-L-methionine:carboxyl methyltransferase family protein
264305_at	At1g78815	2.53858	up	0.937943	2.38104	0.164254	expressed protein
246110_at	At5g20140	2.54105	down	1.06816	0.420362	2.24121	SOUL heme-binding family protein
257254_at	At3g21950	2.54111	up	1.0755	2.73296	0.818339	S-adenosyl-L-methionine:carboxyl methyltransferase family protein
250327_at	At5g12050	2.54139	down	1.03845	0.408615	1.14236	expressed protein
255623_at	At4g01310	2.54171	down	0.964482	0.379462	1.46272	ribosomal protein L5 family protein
262516_at	At1g17190	2.54188	up	1.00871	2.56402	0.464998	glutathione S-transferase, putative
264839_at	At1g03630	2.54521	down	0.932796	0.36649	1.42861	protochlorophyllide reductase C, chloroplast / PCR C / NADPH-protochlorophyllide oxidoreductase C (PORC)
256631_at	At3g28320	2.54959	up	0.811005	2.06773	0.391057	hypothetical protein
263972_at	At2g42760	2.55457	up	0.816712	2.08635	0.373366	expressed protein
245165_at	At2g33180	2.55632	down	1.02092	0.399369	2.01744	expressed protein
257831_at	At3g26710	2.55758	down	1.00629	0.393455	1.26182	expressed protein
249849_at	At5g23230	2.56002	up	0.984251	2.51971	0.826562	isochorismatase hydrolase family protein
259802_at	At1g72260	2.5703	up	1.11921	2.87671	0.489569	thionin (THI2.1)
267247_at	At2g30170	2.58148	down	1.03071	0.399272	1.73842	expressed protein
256076_at	At1g18060	2.58267	down	1.06356	0.411805	2.05744	expressed protein
265569_at	At2g05620	2.58522	down	1.03101	0.39881	1.86573	expressed protein
247126_at	At5g66080	2.58889	up	1.01793	2.63531	0.568223	protein phosphatase 2C family protein / PP2C family protein
253048_at	At4g37560	2.5889	down	0.900265	0.34774	1.56922	formamidase, putative / formamide amidohydrolase, putative
254505_at	At4g19985	2.59004	down	1.02591	0.396099	2.11286	GCN5-related N-acetyltransferase (GNAT) family protein
251142_at	At5g01015	2.5906	down	1.07124	0.413512	1.3985	expressed protein
264124_at	At1g79360	2.59143	down	2.72573	1.05182	0.729671	transporter-related
262029_at	At1g35680	2.59161	down	0.960641	0.370674	1.65632	50S ribosomal protein L21, chloroplast / CL21 (RPL21)
260877_at	At1g21500	2.59332	down	1.07204	0.413386	2.76372	expressed protein
259054_at	At3g03480	2.59577	down	1.07296	0.413351	2.42952	transferase family protein
252989_at	At4g38420	2.59651	down	0.994407	0.382979	1.78695	multi-copper oxidase type I family protein
252922_at	At4g39040	2.59902	down	0.950587	0.365748	1.88897	expressed protein
263750_at	263750_at	2.5993	down	0.882732	0.339604	1.29411	forkhead-associated domain-containing protein / FHA domain-containing protein
256368_at	At1g66800	2.60762	up	1.04928	2.73613	0.433673	cinnamyl-alcohol dehydrogenase family / CAD family
252318_at	At3g48730	2.61612	down	1.02749	0.392754	2.15025	glutamate-1-semialdehyde 2,1-aminomutase 2 (GSA 2) / glutamate-1-semialdehyde aminotransferase 2 (GSA-AT 2)
266901_at	At2g34600	2.61804	up	0.799972	2.09436	0.230735	expressed protein
252605_s_at	At3g45070 At3g45080	2.61927	up	0.899788	2.35679	0.527965	sulfotransferase family protein
264653_at	At1g08980	2.62212	down	1.03803	0.395873	1.25399	amidase family protein
258993_at	At3g08940	2.63479	down	1.06653	0.404786	1.61987	chlorophyll A-B binding protein (LHCB4.2)
249510_at	At5g38510	2.63495	down	1.02895	0.390503	1.38474	rhomboid family protein
255436_at	At4g03150	2.63673	down	0.997562	0.378333	2.03239	short-chain dehydrogenase/reductase (SDR) family protein
261788_at	At1g15980	2.64007	down	1.00936	0.382325	1.96004	expressed protein
259603_at	At1g56500	2.64048	down	0.924696	0.3502	1.48808	haloacid dehalogenase-like hydrolase family protein
263668_at	At1g04350	2.6481	down	0.995297	0.375853	1.72882	2-oxoglutarate-dependent dioxygenase, putative
256049_at	At1g07010	2.65824	down	1.01396	0.381442	1.92557	calcineurin-like phosphoesterase family protein
245501_at	At4g15620	2.65967	up	1.08821	2.89429	0.555459	integral membrane family protein
252092_at	At3g51420	2.66032	down	0.955528	0.359177	1.30957	strictosidine synthase family protein
260898_at	At1g29070	2.66497	down	1.02871	0.386013	1.51909	ribosomal protein L34 family protein
261118_at	At1g75460	2.66506	down	1.06111	0.398157	2.10789	ATP-dependent protease La (LON) domain-containing protein
262646_at	At1g62800	2.66621	up	1.00792	2.68732	0.594149	aspartate aminotransferase, cytoplasmic isozyme 2 / transaminase A (ASP4)
259275_at	At3g01060	2.66681	down	1.00187	0.375682	1.81834	expressed protein
253966_at	At4g26520	2.66693	down	1.13957	0.427298	1.32787	fructose-bisphosphate aldolase, cytoplasmic
255723_at	At3g29575	2.66732	up	0.974801	2.6001	0.446179	expressed protein
258607_at	At3g02730	2.67141	down	0.93562	0.350235	1.70743	thioredoxin, putative
259880_at	At1g76730	2.67324	down	0.973837	0.364291	1.76893	5-formyltetrahydrofolate cyclo-ligase family protein
248128_at	At5g54770	2.67355	down	1.02203	0.382274	1.49156	thiazole biosynthetic enzyme, chloroplast (ARA6) (THI1) (THI4)
259896_at	At1g71500	2.67446	down	0.968696	0.362202	1.70418	Rieske (2Fe-2S) domain-containing protein
262536_at	At1g17100	2.68056	down	1.02577	0.382669	1.99519	SOUL heme-binding family protein
256825_at	At3g22120	2.68156	down	0.961791	0.358668	1.299	protease inhibitor/seed storage/lipid transfer protein (LTP) family protein
247943_at	At5g57170	2.68157	down	0.905269	0.337589	1.45659	macrophage migration inhibitory factor family protein / MIF family protein
262244_at	At1g48260	2.69063	up	0.876178	2.35747	0.325685	CBL-interacting protein kinase 17 (CIPK17)
254869_at	At4g11890	2.6946	down	0.740976	0.274986	1.99251	protein kinase family protein
255886_at	At1g20340	2.6946	down	0.991881	0.3681	1.50456	plastocyanin
267126_s_at	At2g23590 At2g23600	2.69744	down	1.0305	0.382027	2.09756	hydrolase, alpha/beta fold family protein
256417_s_at	At3g11170 At5g05580	2.69769	down	0.942059	0.34921	2.14034	omega-3 fatty acid desaturase, chloroplast (FAD7) (FADD)
251031_at	At5g02120	2.69889	down	0.996532	0.369238	1.64197	thylakoid membrane one helix protein (OHP)
263763_at	At2g21385	2.70823	down	1.00193	0.369957	1.92099	expressed protein
247486_at	At5g62140	2.709	down	0.954313	0.352275	1.40005	expressed protein
263951_at	At2g35960	2.70951	down	1.081	0.398964	2.47429	harpin-induced family protein / HIN1 family protein / harpin-responsive family protein
247709_at	At5g59250	2.71113	down	0.949306	0.350152	1.59157	sugar transporter family protein
259791_at	At1g29700	2.7118	down	0.988519	0.364526	1.75959	expressed protein
260388_at	At1g74070	2.71644	down	1.02424	0.377053	1.6118	peptidyl-prolyl cis-trans isomerase cyclophilin-type family protein
253009_at	At4g37930	2.71942	down	1.01409	0.372905	1.50108	glycine hydroxymethyltransferase / serine hydroxymethyltransferase / serine/threonine aldolase (SHM1)
257054_at	At3g15353	2.72532	down	1.00565	0.369001	1.21313	cytochrome c oxidase copper chaperone-related
247100_at	At5g66520	2.72535	down	0.993859	0.364672	1.22009	pentatricopeptide (PPR) repeat-containing protein
265565_at	At2g05610	2.73254	down	1.19813	0.438466	1.17247
250887_at	250887_at	2.7412	down	1.23803	0.451638	1.04199
249355_at	At5g40500	2.75451	down	0.97772	0.354953	1.8149	expressed protein
248246_at	At5g53200	2.75803	down	1.02581	0.371936	1.12906	myb family transcription factor (TRIPTYCHON)
251036_at	At5g02160	2.77428	down	1.03604	0.373446	1.08772	expressed protein
247713_at	At5g59330	2.77784	down	1.06391	0.382998	1.85575
253387_at	At4g33010	2.77793	down	1.02075	0.367451	1.72639	glycine dehydrogenase (decarboxylating), putative / glycine decarboxylase, putative / glycine cleavage system P-protein, putative
258285_at	At3g16140	2.7796	down	1.14042	0.410283	1.93141	photosystem I reaction center subunit VI, chloroplast, putative / PSI-H, putative (PSAH1)
249718_at	At5g35740	2.78534	down	1.053	0.378052	1.94992	glycosyl hydrolase family protein 17
267294_at	At2g23670	2.78603	down	0.928449	0.333252	1.72703	expressed protein
250940_at	At5g03310	2.78991	down	1.1428	0.40962	1.14107	auxin-responsive family protein
250073_at	At5g17170	2.79143	down	1.0671	0.382279	2.15044	rubredoxin family protein
262283_at	At1g68590	2.79197	down	1.10303	0.395072	2.16772	plastid-specific 30S ribosomal protein 3, putative / PSRP-3, putative
247694_at	At5g59750	2.79867	down	1.00669	0.359703	1.69304	riboflavin biosynthesis protein, putative
247977_at	At5g56850	2.79961	down	1.18869	0.42459	1.84777	expressed protein
247177_at	At5g65300	2.8001	up	0.824418	2.30845	0.743674	expressed protein
253738_at	At4g28750	2.80133	down	0.99185	0.354063	1.77397	photosystem I reaction center subunit IV, chloroplast, putative / PSI-E, putative (PSAE1)
262947_at	At1g75750	2.80188	down	1.05521	0.376608	1.0863	gibberellin-regulated protein 1 (GASA1) / gibberellin-responsive protein 1
263073_at	At2g17500	2.82004	up	1.01181	2.85334	0.448746	auxin efflux carrier family protein
259658_at	At1g55370	2.82098	down	0.88076	0.312218	1.44338	expressed protein
263142_at	At1g65230	2.82136	down	0.931542	0.330175	2.01023	expressed protein
247600_at	At5g60890	2.82345	up	0.848343	2.39526	0.742295	receptor-like protein kinase (ATR1) (MYB34)
246251_at	At4g37220	2.82529	up	0.905644	2.5587	0.112991	stress-responsive protein, putative
258359_s_at	At3g14415 At3g14420	2.82541	down	1.02958	0.364399	1.31359	(S)-2-hydroxy-acid oxidase, peroxisomal, putative / glycolate oxidase, putative / short chain alpha-hydroxy acid oxidase, putative
264987_at	At1g27030	2.82631	up	0.983576	2.7799	0.181228	expressed protein
259491_at	At1g15820	2.82712	down	1.05066	0.371636	2.02375	chlorophyll A-B binding protein, chloroplast (LHCB6)
253073_at	At4g37410	2.83419	up	1.01331	2.87192	0.838603	cytochrome P450, putative
261779_at	At1g76230	2.83485	down	1.14968	0.405551	1.18219	expressed protein
248435_at	At5g51210	2.83965	up	1.03584	2.94141	0.400409	glycine-rich protein / oleosin
252409_at	At3g47650	2.85144	down	1.0237	0.359011	1.81667	bundle-sheath defective protein 2 family / bsd2 family
249875_at	At5g23120	2.8594	down	0.993164	0.347333	1.60652	photosystem II stability/assembly factor, chloroplast (HCF136)
267088_at	At2g38140	2.86289	down	0.987268	0.34485	1.31805	chloroplast 30S ribosomal protein S31 (PSRP4)
257699_at	At3g12780	2.86342	down	1.0107	0.35297	1.71697	phosphoglycerate kinase, putative
265073_at	At1g55480	2.86683	down	1.04245	0.363625	2.12548	expressed protein
246932_at	At5g25190	2.87178	up	0.945768	2.71604	0.447837	ethylene-responsive element-binding protein, putative
258250_at	At3g15850	2.87246	down	1.01939	0.354883	1.42724	fatty acid desaturase family protein
257641_s_at	At3g25760 At3g25770	2.87338	down	1.15503	0.401975	2.13025	early-responsive to dehydration stress protein (ERD12)
245198_at	At1g67700	2.87515	down	1.05075	0.36546	1.02744	expressed protein
256979_at	At3g21055	2.87646	down	1.04308	0.362627	2.15006	photosystem II 5 kD protein, putative
259707_at	At1g77490	2.87657	down	0.906975	0.315297	1.46419	L-ascorbate peroxidase, thylakoid-bound (tAPX)
248851_s_at	At5g46260 At5g46490	2.88223	down	1.16166	0.403044	1.84601	disease resistance protein (TIR-NBS-LRR class), putative
253767_at	At4g28520	2.88376	down	3.56404	1.2359	0.222112	12S seed storage protein, putative / cruciferin, putative
254460_at	At4g21210	2.88592	down	1.02976	0.356823	2.20888	expressed protein
266483_at	At2g47910	2.89446	down	0.96269	0.332597	1.76027	expressed protein
250794_at	At5g05270	2.90746	up	0.646101	1.87851	1.01599	chalcone-flavanone isomerase family protein
258544_at	At3g07040	2.90748	down	1.0247	0.352436	1.33018	disease resistance protein RPM1 (CC-NBS-LRR class), putative
258055_at	At3g16250	2.9154	down	0.985421	0.338006	1.91729	ferredoxin-related
258025_at	At3g19480	2.91541	down	1.09259	0.374762	2.42116	D-3-phosphoglycerate dehydrogenase, putative / 3-PGDH, putative
259098_at	At3g04790	2.91722	down	1.0074	0.34533	1.88927	ribose 5-phosphate isomerase-related
261431_at	At1g18710	2.92007	up	0.923896	2.69784	0.599934	myb family transcription factor (MYB47)
266327_at	At2g46680	2.92156	up	1.01788	2.9738	0.44413	homeobox-leucine zipper protein 7 (HB-7) / HD-ZIP transcription factor 7
258366_at	At3g14230	2.92427	down	1.20123	0.41078	1.16621	AP2 domain-containing protein RAP2.2 (RAP2.2)
260014_at	At1g68010	2.92532	down	0.968709	0.331147	1.39805	glycerate dehydrogenase / NADH-dependent hydroxypyruvate reductase
248962_at	At5g45680	2.92826	down	1.01357	0.346135	1.39755	FK506-binding protein 1 (FKBP13)
247800_at	At5g58570	2.93102	down	1.06124	0.362073	1.44311	phosphatidate cytidylyltransferase family protein
258223_at	At3g15840	2.93189	down	1.05278	0.359079	1.09781	expressed protein
254669_at	At4g18370	2.93527	down	1.03452	0.352444	1.59085	protease HhoA, chloroplast (SPPA) (HHOA)
258383_at	At3g15440	2.93664	down	1.67592	0.570694	0.922364	expressed protein
249996_at	At5g18600	2.93747	down	1.07035	0.36438	1.15214	glutaredoxin family protein
254327_at	At4g22490	2.93852	down	0.864922	0.294339	1.48256	protease inhibitor/seed storage/lipid transfer protein (LTP) family protein
267005_at	At2g34460	2.95017	down	0.980203	0.332253	1.92989	flavin reductase-related
265002_at	At1g24400	2.95196	down	1.1413	0.386626	1.02286	lysine and histidine specific transporter, putative
263345_s_at	At2g05070 At2g05100	2.96184	down	1.11421	0.376188	1.53798	chlorophyll A-B binding protein / LHCII type II (LHCB2.2)
250006_at	At5g18660	2.96951	down	0.953414	0.321068	1.95042	isoflavone reductase-related
259231_at	At3g11410	2.97546	up	1.08155	3.21811	0.545725	protein phosphatase 2C, putative / PP2C, putative
264201_at	At1g22630	2.97592	down	1.02018	0.34281	1.90644	expressed protein
250592_at		2.98211	up	1.04314	3.11077	0.549149
259185_at	At3g01550	2.98261	down	1.02272	0.342894	2.04434	triose phosphate/phosphate translocator, putative
251243_at	At3g61870	2.99237	down	0.997546	0.333363	1.7225	expressed protein
256017_at	At1g19180	2.99443	up	0.946759	2.835	0.511543	expressed protein
260106_at	At1g35420	3.00281	down	1.07259	0.357193	1.2724	dienelactone hydrolase family protein
263678_at	At1g04420	3.00695	down	1.01158	0.336415	1.54803	aldo/keto reductase family protein
249545_at	At5g38030	3.00827	up	0.960188	2.88851	0.778857	MATE efflux family protein
255997_s_at	At1g29910 At1g29920 At1g29930	3.01454	down	1.07859	0.357795	1.29612	chlorophyll A-B binding protein 2, chloroplast / LHCII type I CAB-2 / CAB-140 (CAB2A)
257666_at	At3g20270	3.01605	down	1.11471	0.369594	2.68183	lipid-binding serum glycoprotein family protein
256336_at	At1g72030	3.01888	down	0.96344	0.319138	1.42795	GCN5-related N-acetyltransferase (GNAT) family protein
261350_at	At1g79770	3.01922	down	0.982696	0.32548	1.49602	expressed protein
245007_at	AtCg00350	3.02548	down	1.01181	0.334429	1.28433
259682_at	At1g63040	3.02682	down	1.01863	0.336535	1.65989	pseudogene, DRE binding protein
246411_at	At1g57770	3.02706	down	1.00692	0.332638	1.85137	amine oxidase family
258674_at	At3g08740	3.04703	down	0.998114	0.32757	1.68977	elongation factor P (EF-P) family protein
261776_at	At1g76190	3.05611	down	1.10818	0.362611	1.57747	auxin-responsive family protein
250563_at	At5g08050	3.06063	down	1.00163	0.327263	1.98072	expressed protein
251784_at	At3g55330	3.06763	down	0.965817	0.314842	1.90579	photosystem II reaction center PsbP family protein
251713_at	At3g56080	3.07167	up	1.04666	3.21498	0.677298	dehydration-responsive protein-related
255720_at	At1g32060	3.07676	down	0.978164	0.31792	1.88587	phosphoribulokinase (PRK) / phosphopentokinase
258087_at	At3g26060	3.07891	down	1.00207	0.325463	2.06883	peroxiredoxin Q, putative
249288_at	At5g41050	3.07935	down	0.951007	0.308834	1.8724	expressed protein
247162_at	At5g65730	3.0991	down	1.00389	0.32393	1.65038	xyloglucan:xyloglucosyl transferase, putative / xyloglucan endotransglycosylase, putative / endo-xyloglucan transferase, putative
254298_at	At4g22890	3.10229	down	1.02627	0.330809	1.85317	expressed protein
260542_at	At2g43560	3.10232	down	1.07529	0.346608	1.85347	immunophilin / FKBP-type peptidyl-prolyl cis-trans isomerase family protein
255710_at	At4g00030	3.10542	down	1.04218	0.3356	1.54733	chalcone and stilbene synthase family protein
262151_at	At1g52510	3.10593	down	0.981572	0.316032	2.31787	hydrolase, alpha/beta fold family protein
254137_at	At4g24930	3.10608	down	1.03747	0.334013	2.50891	thylakoid lumenal 17.9 kDa protein, chloroplast
246488_at	At5g16010	3.11017	down	1.01062	0.324941	1.73759	3-oxo-5-alpha-steroid 4-dehydrogenase family protein / steroid 5-alpha-reductase family protein
266636_at	At2g35370	3.11195	down	1.09386	0.351502	2.09508	glycine cleavage system H protein 1, mitochondrial (GDCSH) (GCDH)
256655_at	At3g18890	3.12052	down	0.981541	0.314544	1.96915	expressed protein
248687_at	At5g48300	3.13777	down	0.954662	0.304248	2.1596	glucose-1-phosphate adenylyltransferase small subunit 1 (APS1) / ADP-glucose pyrophosphorylase (ADG1)
267063_at	At2g41120	3.15153	down	0.989724	0.314046	2.10648	expressed protein
259653_at	At1g55240	3.15952	up	0.959054	3.03014	0.619051	expressed protein
249230_at	At5g42070	3.16818	down	0.969004	0.305855	1.90722	expressed protein
253283_at	At4g34090	3.17116	down	1.01114	0.318856	1.90795	expressed protein
260837_at	At1g43670	3.17889	down	1.035	0.325586	1.25054	fructose-1,6-bisphosphatase, putative / D-fructose-1,6-bisphosphate 1-phosphohydrolase, putative / FBPase, putative
263495_at	At2g42530	3.17979	down	1.68819	0.530911	1.11196	cold-responsive protein / cold-regulated protein (cor15b)
265724_at	At2g32100	3.18551	down	0.951827	0.298799	2.19199	ovate protein-related
264014_at	At2g21210	3.19274	down	0.983405	0.308013	2.11933	auxin-responsive protein, putative
247324_at	At5g64190	3.19862	up	1.16917	3.73974	0.271256	expressed protein
255572_at	At4g01050	3.2036	down	0.953466	0.297624	2.00458	hydroxyproline-rich glycoprotein family protein
251644_at	At3g57540	3.20707	up	0.902798	2.89534	0.448791	remorin family protein
248684_at	At5g48485	3.21143	down	0.990611	0.308464	1.50514	protease inhibitor/seed storage/lipid transfer protein (LTP) family protein
255607_at	At4g01130	3.21959	down	1.09282	0.33943	1.7453	acetylesterase, putative
255344_s_at	At4g04540 At4g04570	3.21977	down	0.923258	0.286746	1.70841	protein kinase family protein
262175_at	At1g74880	3.22049	down	1.06218	0.329819	1.55911	expressed protein
254398_at	At4g21280	3.22243	down	1.00787	0.312766	1.6239	oxygen-evolving enhancer protein 3, chloroplast, putative (PSBQ1) (PSBQ)
253790_at	At4g28660	3.25801	down	0.985711	0.30255	2.27604	photosystem II reaction centre W (PsbW) family protein
252463_at	At3g47070	3.25822	down	0.995631	0.305575	1.68066	expressed protein
248920_at	At5g45930	3.26893	down	0.949259	0.290388	1.69516	magnesium-chelatase subunit chlI, chloroplast, putative / Mg-protoporphyrin IX chelatase, putative
252876_at	At4g39970	3.27353	down	1.10319	0.337004	2.75605	haloacid dehalogenase-like hydrolase family protein
252853_at	At4g39710	3.28345	down	0.925707	0.281932	1.75118	immunophilin, putative / FKBP-type peptidyl-prolyl cis-trans isomerase, putative
251305_at	At3g62030	3.33315	down	1.04672	0.314033	2.02153	peptidyl-prolyl cis-trans isomerase, chloroplast / cyclophilin / rotamase / cyclosporin A-binding protein (ROC4)
249472_at	At5g39210	3.33326	down	0.988775	0.296639	1.96754	expressed protein
247218_at	At5g65010	3.3372	down	1.02997	0.308634	1.58756	asparagine synthetase 2 (ASN2)
255331_at	At4g04330	3.36379	down	0.996616	0.296278	1.5914	expressed protein
264901_at	At1g23090	3.37304	down	1.0186	0.301982	1.24541	sulfate transporter, putative
252441_at	At3g46780	3.37904	down	0.878595	0.260013	2.04272	expressed protein
261068_at	At1g07450	3.40964	down	0.889887	0.260991	1.25534	tropinone reductase, putative / tropine dehydrogenase, putative
267089_at	At2g38300	3.41125	down	1.02452	0.300335	1.60597	myb family transcription factor
247312_at	At5g63970	3.43827	up	0.967892	3.32788	0.895026	copine-related
254174_at	At4g24120	3.44968	down	1.05231	0.305047	1.59177	transporter, putative
249658_s_at	At5g36700 At5g36790	3.48519	down	1.06868	0.306634	1.77163	phosphoglycolate phosphatase, putative
251647_at	At3g57770	3.48837	down	1.46235	0.419207	1.02871	protein kinase, putative
266293_at	At2g29360	3.49059	down	0.934577	0.267742	1.24114	tropinone reductase, putative / tropine dehydrogenase, putative
246159_at	At5g20935	3.49603	down	0.91843	0.262707	2.12679	expressed protein
257264_at	At3g22060	3.49808	down	0.992329	0.283678	2.54661	receptor protein kinase-related
263674_at	At2g04790	3.51056	down	0.962139	0.27407	1.63201	expressed protein
251885_at	At3g54050	3.51172	down	1.07051	0.304838	2.19492	fructose-1,6-bisphosphatase, putative / D-fructose-1,6-bisphosphate 1-phosphohydrolase, putative / FBPase, putative
252688_at	At3g44020	3.52692	down	0.887074	0.251515	1.54622	thylakoid lumenal P17.1 protein
266738_at	At2g47010	3.54185	down	0.979847	0.276648	1.66344	expressed protein
266278_at	At2g29300	3.54303	down	1.04304	0.294391	1.82276	tropinone reductase, putative / tropine dehydrogenase, putative
263115_at	At1g03055	3.55928	down	0.952346	0.267567	1.77208	expressed protein
262347_at	At1g64110	3.5671	up	1.11305	3.97036	0.34584	AAA-type ATPase family protein
267057_at	At2g32500	3.5712	down	0.944051	0.264351	1.54394	expressed protein
259840_at	At1g52230	3.5765	down	1.00407	0.280741	2.47243	photosystem I reaction center subunit VI, chloroplast, putative / PSI-H, putative (PSAH2)
260353_at	At1g69230	3.6047	down	1.04194	0.289051	1.24196	expressed protein
250475_at	At5g10180	3.61353	down	1.40147	0.387839	0.975539	sulfate transporter
267580_at	At2g41990	3.62057	down	1.11917	0.309115	2.85599	expressed protein
263133_at	At1g78450	3.62417	down	1.01233	0.279329	1.07992	SOUL heme-binding family protein
257966_at	At3g19800	3.62746	down	1.07193	0.295503	2.13517	expressed protein
254071_at	At4g25510	3.64368	down	2.58478	0.709388	0.288158	hypothetical protein
263410_at	At2g04039	3.64646	down	0.986603	0.270565	1.94685	expressed protein
254915_s_at	At4g11310 At4g11320	3.64945	up	1.11678	4.07565	0.178337	cysteine proteinase, putative
247360_at	At5g63450	3.65612	up	0.884607	3.23423	0.868968	cytochrome P450, putative
245015_at	AtCg00490	3.68776	down	0.914528	0.24799	1.77153
250498_at	At5g09660	3.70263	down	0.995837	0.268954	1.33352	malate dehydrogenase, glyoxysomal
262608_at	At1g14120	3.70983	up	0.859093	3.18709	0.311034	2-oxoglutarate-dependent dioxygenase, putative
247135_at	At5g66260	3.7132	up	0.85769	3.18477	0.802372	auxin-responsive protein, putative
264442_at	At1g27480	3.72239	down	1.07313	0.28829	1.85072	lecithin:cholesterol acyltransferase family protein / LACT family protein
251181_at	At3g62820	3.76481	down	0.938074	0.249169	1.34963	invertase/pectin methylesterase inhibitor family protein
251762_at	At3g55800	3.76743	down	1.00497	0.266753	1.85971	sedoheptulose-1,7-bisphosphatase, chloroplast / sedoheptulose-bisphosphatase
264261_at	At1g09240	3.78354	down	0.865132	0.228657	1.43887	nicotianamine synthase, putative
267607_s_at	At2g26740 At2g26750	3.78791	down	1.33026	0.351185	1.02946	epoxide hydrolase, soluble (sEH)
251218_at	At3g62410	3.78902	down	0.99228	0.261883	1.43566	CP12 domain-containing protein
247400_at	At5g62840	3.79714	down	0.975658	0.256945	2.14663	phosphoglycerate/bisphosphoglycerate mutase family protein
250733_at	At5g06290	3.80926	down	1.05812	0.277774	1.87856	2-cys peroxiredoxin, chloroplast, putative
262970_at	At1g75690	3.81165	down	0.965717	0.25336	1.8163	chaperone protein dnaJ-related
259625_at	At1g42970	3.81524	down	1.01868	0.267002	1.53941	glyceraldehyde-3-phosphate dehydrogenase B, chloroplast (GAPB) / NADP-dependent glyceraldehydephosphate dehydrogenase subunit B
248554_at	At5g50330	3.82796	up	1.21017	4.63248	0.736907	ABC1 family protein
250910_at	At5g03720	3.82805	down	1.01623	0.265469	1.87266	heat shock transcription factor family protein
264096_at	At1g78995	3.84908	down	0.903534	0.23474	2.24335	expressed protein
255506_at	At4g02130	3.87365	down	0.978943	0.252719	1.87179	glycosyl transferase family 8 protein
258929_at	At3g10060	3.90154	down	1.03151	0.264386	2.1491	immunophilin, putative / FKBP-type peptidyl-prolyl cis-trans isomerase, putative
246792_at	At5g27290	3.97659	down	0.881775	0.221741	1.99349	expressed protein
245616_at	At4g14480	3.97754	down	0.963461	0.242225	1.47997	protein kinase family protein
259892_at	At1g72610	3.98452	down	1.02631	0.257576	1.48117	germin-like protein (GER1)
261914_at	At1g65870	3.98466	down	0.982228	0.246502	1.92268	disease resistance-responsive family protein
254697_at	At4g17970	4.00339	down	1.27527	0.318546	2.94119	expressed protein
247816_at	At5g58260	4.01189	down	0.843987	0.210372	1.67347	expressed protein
258323_at	At3g22750	4.02542	down	1.28463	0.319129	1.60072	protein kinase, putative
251353_at	At3g61080	4.04847	down	0.947669	0.234081	1.32562	fructosamine kinase family protein
261751_at	At1g76080	4.07075	down	1.02691	0.252265	2.0602	thioredoxin family protein
252365_at	At3g48350	4.09256	up	0.857903	3.51102	0.572552	cysteine proteinase, putative
256796_at	At3g22210	4.10862	down	0.93621	0.227865	1.58535	expressed protein
248509_at	At5g50335	4.1603	up	0.89599	3.72759	0.346212	expressed protein
260116_at	At1g33960	4.17704	down	1.0698	0.256114	2.50078	avirulence-responsive protein / avirulence induced gene (AIG1)
246860_at	At5g25840	4.19838	down	1.04834	0.249701	1.64766	expressed protein
258956_at	At3g01440	4.22209	down	1.06962	0.253338	1.76632	oxygen evolving enhancer 3 (PsbQ) family protein
252363_at	At3g48460	4.22215	down	1.0372	0.245656	1.8978	GDSL-motif lipase/hydrolase family protein
258895_at	At3g05600	4.25949	down	0.939021	0.220454	1.63112	epoxide hydrolase, putative
254818_at	At4g12470	4.28217	down	0.963373	0.224973	1.60396	protease inhibitor/seed storage/lipid transfer protein (LTP) family protein
262566_at	At1g34310	4.28674	down	1.22628	0.286062	2.47464	transcriptional factor B3 family protein / auxin-responsive factor AUX/IAA-related
249876_at	At5g23060	4.32015	down	1.00691	0.233072	2.37771	expressed protein
249482_at	At5g38980	4.32741	down	1.04069	0.240488	1.87746	expressed protein
252366_at	At3g48420	4.34643	down	0.976702	0.224714	2.26094	haloacid dehalogenase-like hydrolase family protein
260546_at	At2g43520	4.39035	down	1.02558	0.233599	1.04323	trypsin inhibitor, putative
250455_at	At5g09980	4.40438	up	0.622121	2.74006	0.698887	expressed protein
263947_at	At2g35820	4.42755	down	1.23175	0.278201	1.12761	expressed protein
266778_at	At2g29090	4.43103	down	1.11793	0.252295	0.974065	cytochrome P450 family protein
266319_s_at	At2g46720 At3g10280	4.45634	down	0.846537	0.189963	1.53523	fatty acid elongase 3-ketoacyl-CoA synthase, putative
260919_at	260919_at	4.52134	down	0.819233	0.181192	3.57878	expressed protein
259640_at	At1g52400	4.54461	up	1.14551	5.20591	0.692944	glycosyl hydrolase family 1 protein / beta-glucosidase, putative (BG1)
262113_at	At1g02820	4.56085	down	0.951228	0.208564	1.78978	late embryogenesis abundant 3 family protein / LEA3 family protein
258239_at	At3g27690	4.59352	down	0.929468	0.202344	1.65536	chlorophyll A-B binding protein (LHCB2:4)
257456_at	At2g18120	4.59902	down	0.977275	0.212496	1.59816	lateral root primordium (LRP) protein-related
247848_at	At5g58120	4.59997	down	1.02541	0.222916	2.07095	disease resistance protein (TIR-NBS-LRR class), putative
256427_at	At3g11090	4.61095	down	1.0048	0.217915	2.00051	LOB domain family protein / lateral organ boundaries domain family protein (LBD21)
245346_at	At4g17090	4.61909	down	1.01738	0.220255	2.60431	beta-amylase (CT-BMY) / 1,4-alpha-D-glucan maltohydrolase
263443_at	At2g28630	4.62762	down	1.06349	0.229815	1.13276	beta-ketoacyl-CoA synthase family protein
245265_at	At4g14400	4.64057	down	1.00743	0.217092	2.43473	ankyrin repeat family protein
262882_at	At1g64900	4.6488	down	1.14657	0.246638	2.49217	cytochrome P450, putative
259846_at	At1g72140	4.67617	up	0.913677	4.27251	0.683404	proton-dependent oligopeptide transport (POT) family protein
245745_at	At1g51110	4.68981	down	0.876228	0.186836	1.57412	plastid-lipid associated protein PAP / fibrillin family protein
251221_at	At3g62550	4.75574	down	1.13702	0.239084	1.24574	universal stress protein (USP) family protein
254553_at	At4g19530	4.78549	down	0.929494	0.194232	2.20463	disease resistance protein (TIR-NBS-LRR class), putative
258456_at	At3g22420	4.85274	down	1.00132	0.206341	1.58953	protein kinase family protein
261981_at	At1g33811	4.86803	down	0.854895	0.175614	1.94942	GDSL-motif lipase/hydrolase family protein
263287_at	At2g36145	4.9535	down	0.967343	0.195285	2.17356	expressed protein
262612_at	At1g14150	4.96556	down	1.09127	0.219768	2.18239	oxygen evolving enhancer 3 (PsbQ) family protein
251157_at	At3g63140	4.9851	down	1.01823	0.204254	2.43918	mRNA-binding protein, putative
263676_at	At1g09340	4.99821	down	1.00989	0.20205	1.80937	expressed protein
254373_at	At4g21730	5.12387	up	0.675357	3.46045	0.470731	expressed protein
251155_at	At3g63160	5.1622	down	0.91918	0.17806	1.50354	expressed protein
252983_at	At4g37980	5.27991	down	1.02597	0.194316	1.46724	mannitol dehydrogenase, putative (ELI3-1)
260531_at	At2g47240	5.31014	down	1.02232	0.192522	2.16348	long-chain-fatty-acid--CoA ligase family protein / long-chain acyl-CoA synthetase family protein
265892_at	At2g15020	5.48658	down	0.993807	0.181134	1.93722	expressed protein
266357_at	At2g32290	5.52373	down	1.08155	0.195801	2.31452	beta-amylase, putative / 1,4-alpha-D-glucan maltohydrolase, putative
255517_at	At4g02290	5.54706	up	0.883021	4.89817	0.56227	glycosyl hydrolase family 9 protein
259161_at	At3g01500	5.60611	down	1.07287	0.191376	1.60832	carbonic anhydrase 1, chloroplast / carbonate dehydratase 1 (CA1)
267169_at	At2g37540	5.615	down	1.07098	0.190735	1.88729	short-chain dehydrogenase/reductase (SDR) family protein
245047_at	AtCg00020	5.66306	down	0.777736	0.137335	1.05052
264613_at	At1g04640	5.7057	down	1.04466	0.18309	2.38579	biotin/lipoate A/B protein ligase family protein
248064_at	248064_at	5.73457	down	0.983694	0.171537	2.35187	expressed protein
262010_at	At1g35612	6.00238	down	5.95273	0.991729	0.457789	expressed protein
252199_at	At3g50270	6.03821	down	0.99777	0.165243	2.32921	transferase family protein
260921_at	At1g21540	6.07076	down	0.992534	0.163494	1.79636	AMP-binding protein, putative
245744_at	At1g51110	6.13177	down	0.903239	0.147305	1.89827	plastid-lipid associated protein PAP / fibrillin family protein
259609_at	At1g52410	6.27161	up	1.05431	6.61223	0.391378	caldesmon-related
263761_at	At2g21330	6.36809	down	0.992782	0.155899	1.69557	fructose-bisphosphate aldolase, putative
248321_at	At5g52740	6.50548	down	0.981616	0.150891	1.47048	heavy-metal-associated domain-containing protein
262288_at	At1g70760	6.58993	down	0.84554	0.128308	1.61705	inorganic carbon transport protein-related
264636_at	At1g65490	6.61038	down	0.881131	0.133295	2.34377	expressed protein
250435_at	At5g10380	6.68579	down	0.948844	0.141919	2.36157	zinc finger (C3HC4-type RING finger) family protein
266979_at	At2g39470	7.12421	down	0.94801	0.133069	1.99086	photosystem II reaction center PsbP family protein
248910_at	At5g45820	7.36984	down	0.958646	0.130077	1.96943	CBL-interacting protein kinase 20 (CIPK20)
254251_at	At4g23300	7.48999	down	1.07018	0.142882	1.51274	protein kinase family protein
261218_at	At1g20020	7.50839	down	0.872692	0.116229	1.61736	ferredoxin--NADP(+) reductase, putative / adrenodoxin reductase, putative
248683_at	At5g48490	7.80314	down	1.03437	0.132559	2.0702	protease inhibitor/seed storage/lipid transfer protein (LTP) family protein
260146_at	At1g52770	8.04219	down	1.00132	0.124508	3.00219	phototropic-responsive NPH3 family protein
254247_at	At4g23260	8.28495	down	0.982696	0.118612	2.26909	protein kinase family protein
248377_at	At5g51720	8.60203	down	0.997262	0.115933	1.56231	expressed protein
258897_at	At3g05730	8.78171	down	0.660663	0.0752317	1.80957	expressed protein
245627_at	At1g56600	8.89524	up	0.75125	6.68255	0.162237	galactinol synthase, putative
248431_at	At5g51470	8.97284	down	1.0747	0.119772	1.24671	auxin-responsive GH3 family protein
246099_at	At5g20230	10.3871	down	0.98204	0.0945443	1.17175	plastocyanin-like domain-containing protein
245422_at	At4g17470	10.4969	up	1.20854	12.686	0.0583572	palmitoyl protein thioesterase family protein
257635_at	At3g26280	10.7823	down	1.15259	0.106896	1.54671	cytochrome P450 family protein
264195_at	At1g22690	10.8917	down	0.990241	0.0909168	1.84826	gibberellin-responsive protein, putative
263098_at	At2g16005	11.4334	up	1.24379	14.2207	0.575483	MD-2-related lipid recognition domain-containing protein / ML domain-containing protein
264872_at	At1g24260	12.1999	down	0.96118	0.0787859	1.82546	MADS-box protein (AGL9)
248566_s_at	At5g49730 At5g49740	14.7322	down	0.987036	0.0669987	1.4835	ferric reductase-like transmembrane component family protein
263403_at	At2g04040	16.5452	down	1.19133	0.0720046	3.26474	MATE efflux family protein
256057_at	At1g07180	17.4881	down	1.08158	0.0618463	2.3102	pyridine nucleotide-disulphide oxidoreductase family protein
260633_at	At1g62400	17.7734	down	0.5844	0.0328807	1.36926	protein kinase, putative
264892_at	At1g23160	18.554	down	6.20238	0.334288	0.964594	auxin-responsive GH3 family protein
266279_at	At2g29290	22.2611	down	1.03035	0.0462849	1.78372	pseudogene, tropinone reductase
253971_at	At4g26530	25.2917	down	1.17458	0.0464414	1.55053	fructose-bisphosphate aldolase, putative
248062_at	At5g55450	27.2918	down	0.83869	0.0307304	6.17147	protease inhibitor/seed storage/lipid transfer protein (LTP) family protein
262309_at	At1g70820	36.4453	down	0.93949	0.0257781	1.75853	phosphoglucomutase, putative / glucose phosphomutase, putative
262680_at	At1g75880	36.5576	down	0.869893	0.0237951	1.58533	family II extracellular lipase 1 (EXL1)
247780_at	At5g58770	37.7123	down	1.03986	0.0275734	2.41925	dehydrodolichyl diphosphate synthase, putative / DEDOL-PP synthase, putative
254250_at	At4g23290	65.1095	down	0.928129	0.0142549	1.79926	protein kinase family protein
